# Supplementary material for: Discriminant Canonical Tool for Differential Biometric Characterization of Multivariety Endangered Hen Breeds
Source: Animals (Basel). 2021 Jul 26;11(8):2211. doi: 10.3390/ani11082211 (PMC8388411; doi:10.3390/ani11082211)
Supplement: Supplementary file 1 [file animals-11-02211-s001.zip]

Archive with 8 entries (8 files):
- Supplementary Figure S1.jpg
- Supplementary Figure S2.jpg
- Supplementary Table S1.pdf
- Supplementary Table S2.pdf
- Supplementary Table S3.pdf
- Supplementary Table S4.pdf
- Supplementary Table S5.pdf
- Supplementary Table S6.pdf
